# Supplementary material for: An LcMYB111-LcHY5 Module Differentially Activates an LcFLS Promoter in Different Litchi Cultivars
Source: Int J Mol Sci. 2023 Nov 27;24(23):16817. doi: 10.3390/ijms242316817 (PMC10706726; doi:10.3390/ijms242316817)
Supplement: Supplementary file 1 [file ijms-24-16817-s001.zip]

Archive with 3 entries (2 files):
- ijms-2707690-supplementary/
- ijms-2707690-supplementary/supplementary Figures.pdf
- ijms-2707690-supplementary/Table S1.xlsx
