# Supplementary material for: An LcMYB111-LcHY5 Module Differentially Activates an LcFLS Promoter in Different Litchi Cultivars
Source: Int J Mol Sci. 2023 Nov 27;24(23):16817. doi: 10.3390/ijms242316817 (PMC10706726; doi:10.3390/ijms242316817)
Supplement: Supplementary file 1 [file ijms-24-16817-s001.zip › ijms-2707690-supplementary/Table S1.xlsx]

## Sheet: Sheet1
Table S1. Primers used in this study.
Usage/Name	Sequece (5' to 3')
Promoter and gene cloning
LcFLS-A/B-F	ATGGCTGTGGAGAGTGTACA
LcFLS-A/B-R	TTACTGAGGAATTTTACTAA
LcMYB330-F	ATGGGCAGATCTCCTTGCTG
LcMYB330-R	TCAAGAATCCAATCTGGGTGTG
LcMYB308-F	ATGGGGAGGTCTCCATGTT
LcMYB308-R	TTATTTCATTTCCAAGCCTCG
LcMYB6-F	ATGGGGCGCTCACCTTGT
LcMYB6-R	CTATGAATCCAAAGCACTGCAATA
LcMYB111-F	ATGGGGAGAGCGCCGTGT
LcMYB111-R	TCAAGAGAGGAGCCACGCAA
LcHY5-F	ATGCAAGAACAAGCGACG
LcHY5-R	TAACGACCCATCGCCATTTG
proFLS-A-F	GAGCCCTAGTTCTGAAAGGC
proFLS-A-R	CTTTCAAGGGCCCAAGGCC
proFLS-B-F	TGGGCTCTCCACTCTCCACTAC
proFLS-B-R	CGACGGCCTGTACACTCTCC
FLS activity Assay
PET32a-LcFLS-F	GGGGGATGGATGGCTGTGGAGAGTGTAC
PET32a-LcFLS-R	GGGAAGCTTAAGTACCTCAATTTGATCAC
Transformation of Tobacco Plants
pBWA-LcFLS-F	CAGTGGTCTCACAACATGGCTGTGGAGA
pBWA-LcFLS-R	CAGTGGTCTCAAGTACCTCAATTTGATCAC
HYG-F	GGCAAACTGTGATGGACGACACCGT
HYG-R	AAACTCCCCAATGTCAAGCACTTCC
qRT-PCR assay
NtCHS-qF	AGAAAAGCCTTGTGGAAGCA
NtCHS-qR	ACTTGGTCCAAAATTGCAGG
NtCHI-qF	GAAATCCTCCGATCCAGTGA
NtCHI-qR	CAACGTTGACAACATCAGGC
NtF3H-qF	ACAGGGTGAAGTGGTCCAAG
NtF3H-qR	CCTTGGTTAAGGCCTCCTTC
NtDFR-qF	TCCCATCATGCGATCATCTA
NtDFR-qR	ATGGCTTCTTTGTCACGTCC
NtANS-qF	TGGCGTTGAAGCTCATACTG
NtANS-qR	TTTCAAGGGTGTCCCCAATA
NtUFGT-qF	GAGTGCATTGGATGCCTTTT
NtUFGT-qR	CCAGCTCCATTAGGTCCTTG
NtLAR-qF	TCAAGGTCCTTTACGCCATC
NtLAR-qR	ACGAACCTGCTTCTCTTTGG
NtANR-qF	TGTTCCCACTTGGGATGATA
NtANR-qR	TGCACCTATACTCTGTTAGTGGC
NtFLS-qF	GAACTTGAAGGGAAAAGGGG
NtFLS-qR	TCCCTGTAGGAGGGAGGATT
NtACTIN-qF	GCCCAACACTTCTTGATGCTC
NtACTIN-qR	GACACCAGTTTCCACACGAC
LcFLS-qF	GCTACACAGAACCACCGTCA
LcFLS-qR	TGGGAGGATTTTCAGGGTCA
LcActin-qF	AGTTTGGTTGATGTGGGAGAC
LcActin-qR	TGGCTGAACCCGAGATGAT
LcMYB330-qF	GATCCTCAAACTCACCGCCT
LcMYB330-qR	TCTTCTGTGGTCACAACGCT
LcMYB308-qF	TCAATCAGACCAGCAGCCAA
LcMYB308-qR	CTGTTTTGTAGCCCCAAGCTG
LcMYB6-qF	GCTCACACCAACAAAGGAGC
LcMYB6-qR	AGATCGGGACGGAGGTAGTT
LcMYB111-qF	TCACAACCAAGCGAAAAGGC
LcMYB111-qR	CGGTAGCGGACAAGAGTTCA
LcHY5-qF	CTGCTCTCCATCCCGAAG
LcHY5-qR	CTTCGGGATGGAGAGCAG
GUS Stain Analysis
pART27-LcFLS-GUS-F	GGG GAGCTCATGGCTGTGGAGAGTGTAC
pART27-LcFLS-GUS-R	GGG ACTAGTAAGTACCTCAATTTGATCAC
Dual-Luciferase Reporter Assay
effector
LcMYB111-62-SK-F	GAGAACACGGGGGACTCTAGAATGGGGAGAGCGCCGTGTTG
LcMYB111-62-SK-R	GCTCACCATAAGCTTGTCGACAGAGAGGAGCCACGCAAC
LcMYB330-62-SK-F	GAGAACACGGGGGACTCTAGAATGGGGAGGTCTCCATGTT
LcMYB330-62-SK-R	GCTCACCATAAGCTTGTCGACTTTCATTTCCAAGCCTCG
LcMYB6-62-SK-F	GAGAACACGGGGGACTCTAGAATGGGGCGCTCACCTTGT
LcMYB6-62-SK-R	GCTCACCATAAGCTTGTCGACTATTGCAGTGCTTTGGATTC
LcMYB303-62-SK-F	GAGAACACGGGGGACTCTAGAATGGGCAGATCTCCTTGC
LcMYB303-62-SK-R	GCTCACCATAAGCTTGTCGACAGAATCCAATCTGGGTGTG
LcHY5-62-SK-F	GCTCACCATAAGCTTGTCGACATGCAAGAACAAGCGACG
LcHY5-62-SK-R	GCTCACCATAAGCTTGTCGACTAACGACCCATCGCCATTTG
pGreenII-0800-LUC (promoter-LUC)
proLcFLS-A-F	CTATAGGGCGAATTGGGTACCGAGCCCTAGTTCTGAAAGGC
proLcFLS-A-R	CGCTCTAGAACTAGTGGATCCCTTTCAAGGGCCCAAGGCC
proLcFLS-B(MBE)-F	CTATAGGGCGAATTGGGTACCGCTCTCCACTCTCCACTAC
proLcFLS-B(MBE)-R	CGCTCTAGAACTAGTGGATCCCGACGGCCTGTACACTCTCC
Y1H and Y2H assay
pGADT7-LcHY5-F	GGAGGCCAGTGAATTCATGCAAGAACAAGCGACG
pGADT7-LcHY5-R	CGAGCTCGATGGATCCTAACGACCCATCGCCATTTG
pGADT7-LcMYB111-F	GGAGGCCAGTGAATTCATGGGGAGAGCGCCGTGTTG
pGADT7-LcMYB111-R	CGAGCTCGATGGATCCAGAGAGGAGCCACGCAAC
pGBKT7-LcMYB111-F	CATGGAGGCCGAATTCATGGGGAGAGCGCCGTGTTG
pGBKT7-LcMYB111-R	GCAGGTCGACGGATCCAGAGAGGAGCCACGCAAC
pHis-MBE-F	GGG GAATTC TGGTAGTTGTGGTAGTTG TGGTAGTTG
pHis-MBE-R	GGG GAGCTCCAACTACCACAACTACCACAACTACCA
pHis-MBEm-F	GGG GAATTCTAGTGGTTATAGTGGTTATAGTGGTTA
pHis-MBEm-R	GGG GAGCTCTAACCACTATAACCACTATAACCACTA
pHis-proLcFLS-A(-200bp)-F	GGG GAATTCGTAAGTCTAACAAGTGAAC
pHis-proLcFLS-A(-200bp)-R	GGG GAGCTCCTTTCAAGGGCCCAAGGCC
pHis-proLcFLS-B(-200bp)-F	GGG GAATTCAAGTCTAACAAGTGAACTA
pHis-proLcFLS-B(-200bp)-R	GGG GAGCTCCGACGGCCTGTACACTCTCC
Firefly LCI assay
LcHY5-nLUC-F	GGG GGATCCATGCAAGAACAAGCGACG
LcHY5- nLUC -R	GGG GGTACCTAACGACCCATCGCCATTTG
cLUC-LcMYB111-F	GGG GGATCCATGGGGAGAGCGCCGTGTTG
cLUC-LcMYB111-R	GGG GGTACCAGAGAGGAGCCACGCAAC
proLcFLS-B site-directed mutation
proLcFLS-B（MBE）-F1	GCTCTCCACTCTCCACTAC
proLcFLS-B（MBE）-R1	CACTTTTGACCCTATGGTAGTTGGCTGATTTC
proLcFLS-B（MBE）-F2	GAAATCAGCCAACTACCATAGGGTCAAAAGTG
proLcFLS-B（MBE）-R2	CGACGGCCTGTACACTCTCC
